# Supplementary material for: Function and regulation of the Caenorhabditis elegans Rab32 family member GLO-1 in lysosome-related organelle biogenesis
Source: PLoS Genet. 2018 Nov 12;14(11):e1007772. doi: 10.1371/journal.pgen.1007772 (PMC6268011; doi:10.1371/journal.pgen.1007772)
Supplement: S1 Supporting Numerical Data — (XLSX) [file pgen.1007772.s007.xlsx]

## Sheet: Fig 2 G and H
Colocalization of CDF-2::GFP compartments with PGP-2 in percentages									Colocalization of CDF-2::GFP compartments with LMP-1 in percentages
Strain	Gentoype	Embryo	Colocalized	Not colocalized	n				Strain	Gentoype	Embryo	Colocalized	Not colocalized	n
AmIs4	GFP	Fold 1 Nov 8	80	20	20				AmIs4	GFP	Fold 1 Nov 8	100	0	20
AmIs4	GFP	Fold 2 Nov 8	85	15	20				AmIs4	GFP	Fold 2 Nov 8	100	0	20
AmIs4	GFP	Fold 5 Nov 8	85	15	20				AmIs4	GFP	Fold 5 Nov 8	100	0	20
AmIs4	GFP	Fold 6 Nov 8	90	10	20				AmIs4	GFP	Fold 6 Nov 8	100	0	20
AmIs4	GFP	Fold 5 Nov 2	90	10	20				AmIs4	GFP	Fold 5 Nov 2	100	0	20
		Average	86						Average			100
		Standard Deviation	4.1833						Standard Deviation			0
		95% confidence interval	3.67						95% confidence interval			0
GH896	glo-1(zu437); AmIs4	Fold 1	5	95	20				GH896	glo-1; AmIs4	Fold 1	100	0	20
GH896	glo-1(zu437); AmIs4	Fold 5	5	95	20				GH896	glo-1; AmIs4	Fold 5	95	5	20
GH896	glo-1(zu437); AmIs4	Fold 6	0	100	20				GH896	glo-1; AmIs4	Fold 6	85	15	20
GH896	glo-1(zu437); AmIs4	Fold 2	0	100	20				GH896	glo-1; AmIs4	Fold 2	80	20	20
GH896	glo-1(zu437; AmIs4	Fold 4	0	100	20				GH896	glo-1; AmIs4	Fold 4	95	0	20
		Average	2	p value	2.77e-10				Average			91	p-value	0.04
		Standard Deviation	2.73861						Standard Deviation			8.21584
		95% confidence interval	2.4						95% confidence interval			7.2
GH1075	glo-3(kx94); AmIs4	Fold 5	0	100	20				GH1075	glo-3(kx94); AmIs4	Fold 5	95	5	20
GH1075	glo-3(kx94); AmIs4	Fold 4	0	100	20				GH1075	glo-3(kx94); AmIs4	Fold 4	100	0	20
GH1075	glo-3(kx94); AmIs4	Fold 9	0	100	20				GH1075	glo-3(kx94); AmIs4	Fold 9	80	20	20
GH1075	glo-3(kx94); AmIs4	Fold 6	0	100	20				GH1075	glo-3(kx94); AmIs4	Fold 6	90	10	20
GH1075	glo-3(kx94); AmIs4	Fold 7	0	100	20				GH1075	glo-3(kx94); AmIs4	Fold 7	100	0	20
Average		Average	0	p value	5.54e-10				Average			93	7
		Standard Deviation	0						Standard Deviation			8.3666	p-value	0.098
		95% confidence interval	0						95% confidence interval			7.33

## Sheet: Fig 2I
Colocalization of CDF-2::GFP with F11::mcherry in 1.5x living embryos
GH1055	AmIs4; kxEx148 [f11::mcherry]					Percents
embryo	0	10-50%	50->100%	1	n	0	10-50%	50->100%	1		w/o	Percent Colocalization	Avg	St Dev	95%CI
2	30	2	0	0	32	93.75	6.25	0	0		100	0
4	27	0	0	0	27	100	0	0	0		100	0
5	40	2	0	0	42	95.2381	4.7619	0	0		100	0
7	27	0	0	0	27	100	0	0	0		100	0
8	35	1	0	0	36	97.2222	2.77778	0	0		100	0
n	159	5	0	0	164	96.9512	3.04878	0	0		100	0	0	0	#NUM!
GH1181	glo-3(kx94); AmIs4; kxEx148[F11::mcherry]					Percents
embryo	0	10-50%	50->100%	1	n	0	10-50%	50->100%	1		w/o	Percent Colocalization	Avg	St Dev	95%CI
1	5	2	1	28	36	13.8889	5.55556	2.77778	77.7778		19.4444	80.5556
2	4	4	7	22	37	10.8108	10.8108	18.9189	59.4595		21.6216	78.3784
3	3	5	5	25	38	7.89474	13.1579	13.1579	65.7895		21.0526	78.9474
4	4	3	9	16	32	12.5	9.375	28.125	50		21.875	78.125
5	5	3	4	12	24	20.8333	12.5	16.6667	50		33.3333	66.6667
n	21	17	26	103	167	12.5749	10.1796	15.5689	61.6766		22.7545	77.2455	76.5346	5.59675	4.90568
GH1225	glo-1(zu437); AmIs4; kxEx148[F11::mcherry]					Percents
embryo	0	10-50%	50->100%	1	n	0	10-50%	50->100%	1		w/o	Percent Colocalization	Avg	St Dev	95%CI
15	2	9	17	7	35	5.71429	25.7143	48.5714	20		31.4286	68.5714
16	3	4	6	8	21	14.2857	19.0476	28.5714	38.0952		33.3333	66.6667
13	1	1	8	19	29	3.44828	3.44828	27.5862	65.5172		6.89655	93.1034
10	1	3	16	9	29	3.44828	10.3448	55.1724	31.0345		13.7931	86.2069
11	3	1	14	7	25	12	4	56	28		16	84
n	10	18	61	50	139	7.19424	12.9496	43.8849	35.9712		20.1439	79.8561	79.7097	11.5563	10.1294
For chart	Average Colocalization		95% CI	Ave Input	CI Input		Statistics		p-value from t-test
wild-type		0		0	0		wild-type v glo-3(kx94)		1.42116e-09
glo-1(zu437)		0	0	0.797097	0.101293
glo-3(kx94)		76.5346	4.90568	0.765346	0.0490568		wild-type v glo-1(zu437)		3.10511e-07

## Sheet: Fig 3B
Wild Type	glo-1	glo-3
15	11	10
14	12	10
14	10	10
14	10	7
8	10	13
12	13	13
17	12	19
12	10	12
13	11	12
16	9	11
number of LMP-1::GFP compartments in int2/3 in 1.5 fold embryos
					used an un paired 2 tail t-test to examine p values
					Wild Type:glo-1		Wild Type:glo-3
				p	0.00675359		0.172677
					SIGNIFICANT		NOT SIGNIFICANT
					df = 10 + 10 - 2 = 18		df = 10 + 10 - 2 = 18
					mean	standard dev	95% conf
				wt	13.5	2.50555	1.55293
				glo-1	10.8	1.22927	0.761897
				glo-3	11.7	3.12872	1.93917

## Sheet: Fig 3F
Does LMP-1::GFP have RAB7? (pick LMP-1::GFP compartment then check for RAB7)
Strain	Genotype	Image/Fold	100% coloc	>50% coloc	<50% coloc	0% coloc	n		Coloc	NOT coloc	% coloc		Strain	%coloc	stdev	95% conf
GH186	glo-1(zu437); LMP-1::GFP	fold8	8	4	3	9	24		12	12	50		GH186	48.818	6.53572	5.7287
GH186	glo-1(zu437); LMP-1::GFP	fold7	5	9	3	8	25		14	11	56		GH432	43.407	2.84874	2.49698
GH186	glo-1(zu437); LMP-1::GFP	fold6	8	2	3	7	20		10	10	50		RT258	51.9578	5.94166	5.208
GH186	glo-1(zu437); LMP-1::GFP	fold5	5	3	6	7	21		8	13	38.09
GH186	glo-1(zu437); LMP-1::GFP	fold4	6	4	5	5	20		10	10	50		ANOVA
								MEAN			48.818		RT to GH186	0.45
GH432	glo-3(kx94); LMP-1::GFP	fold2	6	2	2	7	17		8	9	47.058		RT to GH432	0.02
GH432	glo-3(kx94); LMP-1::GFP	fold1	4	4	0	12	20		8	12	40		GH186 to GH432
GH432	glo-3(kx94); LMP-1::GFP	fold5	9	1	4	8	22		10	12	45.4545
GH432	glo-3(kx94); LMP-1::GFP	fold3	6	4	3	11	24		10	14	41.6666		Strain	% coloc for graph
GH432	glo-3(kx94); LMP-1::GFP	slide7fold2	8	1	3	9	21		9	12	42.857		RT258	51.9578
								MEAN			43.4072		GH186	48.818
RT258	LMP-1::GFP	fold5	9	2	4	5	20		11	9	55		GH432	43.407
RT258	LMP-1::GFP	fold4	2	7	4	7	20		9	11	45
RT258	LMP-1::GFP	fold3	9	3	4	4	20		12	8	60
RT258	LMP-1::GFP	fold2	7	3	5	6	21		10	11	47.619
RT258	LMP-1::GFP	fold1	5	7	4	7	23		12	11	52.17
								MEAN			51.9578

## Sheet: Fig 3L
	LMP-1 Compartment Diameter (microns)
strain	NP27		NP27		NP27		GH1346		GH1333
genotype	cup-5(+)		cup-5(-)		cup-5(-); rab-7(RNAi)		cup-5(-); glo-1(-)		cup-5(-); glo-3(-)
	0.417289		1.05319		0.893277		1.64712		1.78053
	0.488424		1.87037		0.52263		1.33877		1.27898
	0.522861		1.81114		0.745313		1.22003		1.17388
	0.502482		2.25894		0.913658		1.22003		1.03493
	0.358965		1.94369		0.55675		1.68488		0.685244
	0.544078		1.28529		0.619376		1.41998		1.28854
	0.451367		1.71225		0.646054		1.57473		1.14207
	0.475782		1.87353		0.673954		1.2263		1.23875
	0.393669		1.35267		0.391972		1.2263		0.991001
	0.486638		1.9382		0.457039		1.34905		1.29329
	0.267195		2.17339		0.464532		1.44462		0.997176
	0.344105		1.25165		0.505465		1.38497		0.981667
	0.500746		1.22098		0.475913		1.15277		1.09263
	0.410982		2.33732		0.359537		1.53625		1.33991
	0.336429		1.8602		0.332392		1.49165		0.917011
	0.425553		2.09396		0.445951		1.2645		1.04085
	0.393669		2.11592		0.285934		1.34905		1.31681
	0.486638		2.20156		0.400253		1.7066		0.913658
	0.507654		1.61245		0.329051		0.83098		1.64059
	0.417289		1.27417		0.265914		1.46362		1.27898
	0.300911		1.37698		0.48454		1.33418		1.68488
	0.37556		1.66524		0.373941		1.18946		1.27537
	0.356532		1.50998		0.423718		1.2645		1.82227
	0.417289		1.6358		0.316428		1.5212		1.24493
	0.344105		1.54949		0.352555		1.45415		1.33877
	0.466543		1.58951		0.266043		1.50701		1.88355
	0.384721		1.61172		0.354995		1.0215		1.04526
	0.417289		1.47183		0.540137		1.13669		1.55116
	0.410982		1.48066		0.299614		1.41998		1.40258
	0.567574		1.70393		0.334979		1.33187		1.26328
	0.384721		1.66524		0.464532		1.69125		1.59794
	0.486638		1.343		0.427773		0.998714		1.78999
	0.384721		1.7914		0.411314		1.26328		1.3949
	0.344105		1.42186		0.464532		1.30746		1.16469
	0.336429		1.41267		0.383063		0.728656		1.45731
	0.466543		1.22582		0.411314		1.3949		1.09123
	0.393669		2.10018		0.324508		1.01849		1.53925
	0.542475		1.60951		0.464532		1.05403		1.80365
	0.373234		1.52792		0.302481		1.06993		1.07565
	0.581216		1.75599		0.40921		1.26328		1.06417
	0.300911		1.40425		0.587592		1.29803		1.36263
	0.384721		1.13653		0.50717		1.06417		1.22003
	0.37556		2.44196		0.40921		1.23005		1.38939
	0.317798		1.09403		0.525558		1.33418		1.14207
	0.356532		2.03367		0.486319		0.998714		1.41998
	0.358965		1.29356		0.513933		0.941777		1.24493
	0.384721		1.30632		0.48454		1.44037		1.11488
	0.354081		1.87037		0.40921		1.40149		1.36825
	0.263917		1.70323		0.324508		0.87593		1.60656
	0.410982		1.59694		0.41549		0.865355		1.29329
	0.425553		1.6787		0.433784		1.14207		0.967496
	0.522861		1.55559		0.371626		0.913658		1.44037
	0.527833		1.75329		0.464532		1.88192		1.56102
	0.466543		1.59472		0.391972		1.46257		1.29329
	0.593079		1.6787		0.41549		1.41998		1.12174
	0.393669		1.81767		0.41549		1.06561		1.88192
	0.358965		1.61245		0.40921		1.16864		1.58734
	0.37556		1.55864		0.383063		1.09263		1.3982
	0.267195		1.52792		0.324508		1.12174		1.37049
	0.384721		1.81897		0.50717		1.06561		1.19589
Avg	0.414854		1.50369		0.391972		1.23005		1.03493
SD	0.0794375		1.72123		0.449421		1.53225		1.44462
95% CI	0.0201001		1.42186		0.500316		1.38939		1.33418
			1.343		0.505465		1.29329		1.24985
			1.47825		0.427773		1.27898		1.48857
			1.58951		0.500316		1.23875		1.33187
			2.19293		0.40921		1.31331		1.09123
			1.72123		0.449421		1.69939		1.24493
			1.43183		0.394168		1.22003		1.71825
			1.60582		0.373941		1.21499		1.07565
			1.34652		0.324508		1.33991		1.16469
			2.15202		0.417562		1.23005		1.16469
			1.6787		0.290843		1.80365		1.6359
			1.64735		0.383063		1.16469		1.3949
			2.04992		0.334979		1.78397		1.17779
			1.44501		0.391972		0.769623		1.20993
			1.2412		0.411314		0.867126		0.83098
			1.33681		0.417562		1.33187		1.49165
			1.55254		0.383063		0.753503		1.24985
			1.56774		0.427773		0.917011		1.14073
			1.7766		0.540137		1.59794		1.23005
			2.20008		0.383063		1.45415		1.52824
			2.10521		0.352555		1.28854		1.11488
			1.5072		0.40921		1.41239		1.10381
			1.05027		0.613464		1.41239		1.0215
			1.36259		0.441672		0.901825		1.67484
			1.43062		0.357418		1.31681		1.33991
			1.17214		0.334979		0.798971		1.36825
			2.06448		0.334979		1.43717		1.62932
			1.86424		0.41549		1.2238		1.3982
			1.99154		0.525558		1.11488		0.946653
			1.40512		0.354995		1.66657		1.29685
			2.59623		0.394168		0.980102		1.10797
			1.42371		0.373941		1.59506		1.37161
			1.45642		0.417562		0.845624		1.27898
			1.74776		0.458924		1.38497		0.894993
			1.42678		0.41549		1.12037		1.00331
			1.75714		0.520607		0.87593		1.56887
			1.36075		0.500316		1.38939		1.06561
			1.39651		0.354995		0.922018		1.29329
			1.6429		0.435597		1.26398		1.18946
			0.319407		0.110266		0.255312		1.18558
			0.0626027		0.0216118		0.0500403		1.27898
									1.21499
									0.631642
									1.26571
									1.0215
									1.23875
									0.969081
									1.22003
									1.22003
									1.12992
									1.22003
									1.07565
									1.07565
									1.0215
									1.37161
									1.04085
									1.06561
									1.14073
									1.33072
									1.55215
									0.55675
									0.943405
									0.948272
									1.20993
									0.998714
									1.33991
									1.28496
									1.33187
									1.05839
									0.956329
									1.05112
									1.31681
									0.956329
									1.38939
									1.19846
									1.16469
									1.06561
									0.998714
									1.44462
									1.19846
									1.41239
									0.943405
									0.998714
									1.19846
									1.16469
									1.58638
									0.969081
									0.87593
									1.45415
									1.50701
									1.10936
									1.26571
									1.06417
									1.08841
									1.38497
									1.23005
									1.09263
									1.11488
									1.24339
									0.238523
									0.0369588

## Sheet: Fig 4L
Colocalization of CDF-2 GFP with LMP-1
AmIs4										Are the embryos of a single strain statistically different from one another?
embryo	CDF-2::GFP with LMP-1	CDF-2::GFP without LMP-1	n	Percent Colocalization	Average	St Dev	Variance	95% CI		Grubb's Outlier Test
2''	55	1	56	98.2143						(input percent colcalization and compare)
3'	48	3	51	94.1176						Critical Z value
4'	58	6	64	90.625						1.76368
5'	68	1	69	98.5507						p > 0.01
9'	48	0	48	100
Total	277	11	288	96.1806	96.3015	3.8532	11.8801	3.37741		No outliers
sand-1
embryo	CDF-2::GFP with LMP-1	CDF-2::GFP without LMP-1	n	Percent Colocalization	Average	St Dev	Variance	95% CI
1'	46	0	46	100
2'	46	4	50	92
3'	33	3	36	91.6667
4'	49	1	50	98
5'	56	6	62	90.3226						No outliers
Total	230	14	244	94.2623	94.3978	4.30629	18.5441	3.77456
glo-1
embryo	CDF-2::GFP with LMP-1	CDF-2::GFP without LMP-1	n	Percent Colocalization	Average	St Dev	Variance	95% CI
6'	29	2	31	93.5484
8''	35	6	41	85.3659
9'	35	3	38	92.1053
best	42	6	48	87.5
3'	28	6	34	82.3529
Total	169	23	192	88.0208	88.1745	4.65198	21.6409	4.07756		No outliers
glo-3
embryo	CDF-2::GFP with LMP-1	CDF-2::GFP without LMP-1	n	Percent Colocalization	Average	St Dev	Variance	95% CI
2'	22	6	28	78.5714
3''	29	5	34	85.2941
4'	23	4	27	85.1852
5''	28	7	35	80						No outliers
6''	28	6	34	82.3529
Total	130	28	158	82.2785	82.2807	3.02003	9.12056	2.64712
ccz-1
embryo	CDF-2::GFP with LMP-1	CDF-2::GFP without LMP-1	n	Percent Colocalization	Average	St Dev	Variance	95% CI
2'	12	15	27	44.4444
3'	13	16	29	44.8276
4'	16	19	35	45.7143
6'	13	21	34	38.2353
7'	14	14	28	50
Total	68	85	153	44.4444	44.6443	4.2124	17.7443	3.69226
glo-3 sand-1
embryo	CDF-2::GFP with LMP-1	CDF-2::GFP without LMP-1	n	Percent Colocalization	Average	St Dev	Variance	95% CI
1'	10	22	32	31.25
2'	19	18	37	51.3514
3'	17	20	37	45.9459
4'	19	17	36	52.7778						No outliers
6'	14	29	43	32.5581
Total	79	106	185	42.7027	42.7766	10.2576	105.219	8.99102
glo-1 sand-1
embryo	CDF-2::GFP with LMP-1	CDF-2::GFP without LMP-1	n	Percent Colocalization	Average	St Dev	Variance	95% CI
3'	15	25	40	37.5						No outliers
6'	22	22	44	50
7'	21	22	43	48.8372
8'	22	21	43	51.1628
9'	12	26	38	31.5789
Total	92	116	208	44.2308	43.8158	8.76166	76.7668	7.6798
glo-1 ccz-1
embryo	CDF-2::GFP with LMP-1	CDF-2::GFP without LMP-1	n	Percent Colocalization	Average	St Dev	Variance	95% CI
2	0	0	0	#DIV/0!
3	0	0	0	#DIV/0!
4	0	0	0	#DIV/0!
5	0	0	0	#DIV/0!
6	0	0	0	#DIV/0!
Total	0	0	0	#DIV/0!	#DIV/0!	#DIV/0!	#DIV/0!	#DIV/0!
glo-3 ccz-1
embryo	CDF-2::GFP with LMP-1	CDF-2::GFP without LMP-1	n	Percent Colocalization	Average	St Dev	Variance	95% CI
2	0	0	0	#DIV/0!
3	0	0	0	#DIV/0!
4	0	0	0	#DIV/0!
5	0	0	0	#DIV/0!
6	0	0	0	#DIV/0!
Total	0	0	0	#DIV/0!	#DIV/0!	#DIV/0!	#DIV/0!	#DIV/0!
apt-7
embryo	CDF-2::GFP with LMP-1	CDF-2::GFP without LMP-1	n	Percent Colocalization	Average	St Dev	Variance	95% CI
2	0	0	0	#DIV/0!
3	0	0	0	#DIV/0!
4	0	0	0	#DIV/0!
5	0	0	0	#DIV/0!
8	0	0	0	#DIV/0!
Total	0	0	0	#DIV/0!	#DIV/0!	#DIV/0!	#DIV/0!	#DIV/0!
apt-7 sand-1
embryo	CDF-2::GFP with LMP-1	CDF-2::GFP without LMP-1	n	Percent Colocalization	Average	St Dev	Variance	95% CI
2	0	0	0	#DIV/0!
3	0	0	0	#DIV/0!
4	0	0	0	#DIV/0!
5	0	0	0	#DIV/0!
8	0	0	0	#DIV/0!
Total	0	0	0	#DIV/0!	#DIV/0!	#DIV/0!	#DIV/0!	#DIV/0!

## Sheet: Fig 7E and F
Fig 7E									Fig 7F
Strain	Genotype	PGP2(+LMP1)/PGP2	average	stdev	CI	lower CI	upper CI		Strain	Genotype	PGP2(+GFPGLO1)/PGP2	average	stdev	CI	lower CI	upper CI
wt	wt	0.6195							GH277	kxEx9	0.4999
		0.6079									0.6534
		0.7063									0.6029
		0.5893									0.5741
		0.5228									0.6424
		0.6274	0.6122	0.0594549	0.0475729	0.564627	0.659773				0.6636
GH277	kxEx9	0.4685									0.3936
		0.45									0.3882
		0.4531									0.6128
		0.5506									0.401	0.54319	0.112716	0.069861	0.473329	0.613051
		0.4269							GH1243	kxEx272	0.3799
		0.4693									0.2324
		0.5681									0.4672
		0.5855									0.4593
		0.6322									0.7842
		0.611	0.52152	0.0757576	0.0469542	0.474566	0.568474				0.2054
GH1243	kxEx272	0.3512									0.4606
		0.6558									0.5771
		0.4358									0.5372
		0.612									0.316	0.44193	0.171704	0.106421	0.335509	0.777439
		0.3042							GH981	glo-1(zu437); kxEx9	0.6286
		0.4132									0.3154
		0.2461									0.7483
		0.2343									0.328
		0.5793									0.4896	0.50198	0.188375	0.165115	0.336865	0.667095
		0.6414	0.44733	0.164166	0.10175	0.34558	0.54908		GH1236	glo-1(zu437); kxEx272	0.6132
GH981	glo-1(zu437); kxEx9	0.5628									0.4522
		0.5245									0.46
		0.626									0.5905
		0.6615									0.4046
		0.5783									0.5842
		0.5125									0.7498
		0.6338									0.2976	0.519012	0.142204	0.0985406	0.420472	0.617553
		0.6049	0.588037	0.0530379	0.0367527	0.551285	0.62479		GH1038	glo-3(kx38); kxEx9	0.0168
GH1236	glo-1(zu437); kxEx272	0.299									0.002
		0.1824									0.0172
		0.6049									0.0128
		0.6615									0.0059	0.01094	0.00675115	0.00591753	0.00502247	0.0168575
		0.607							GH1254	glo-3(kx38); kxEx272	0.4461
		0.2442									0.2138
		0.4288									0.6449
		0.2086	0.40455	0.197244	0.136681	0.267869	0.541231				0.3253
GH1038	glo-3(kx38); kxEx9	0.019									0.2936	0.38474	0.167711	0.147003	0.237737	0.531743
		0.0106							GH1249	glo-3(kx94); kxEx272	0.3734
		0.03									0.2309
		0.0039									0.1741
		0.0354	0.01978	0.0130909	0.0114745	0.00830552	0.0312545				0.2783
GH1254	glo-3(kx38); kxEx272	0.0235									0.2902
		0.0338									0.1904
		0.0131									0.3343	0.267371	0.0733898	0.0543669	0.213004	0.321738
		0.0272							GH1271	ccz-1(ok2182); kxEx272	0.1395
		0.0058	0.02068	0.0111967	0.0098142	0.0108658	0.0304942				0.1803
GH1249	glo-3(kx94); kxEx272	0.0147									0.1415
		0.0442									0.0859
		0.0126									0.0766
		0.0301									0.0253
		0.0363	0.02758	0.0136831	0.0119935	0.0155865	0.0395735				0.0599
GH1271	ccz-1(ok2182); kxEx272	0.0322									0.0557	0.0955875	0.0527417	0.0365474	0.0590401	0.132135
		0.1127
		0.087
		0.0248
		0.1032
		0.0729
		0.0175
		0.0919	0.067775	0.03759	0.0260481	0.0417269	0.0938231

## Sheet: Summary Fig 8I
Genotype	Average	95% conf interval	ANOVA p-value
glo-1::GFP	1741.86	305.47
apt-7(tm920); glo-1::GFP	2015.16	208.35	0.170136
glo-4(ok623); glo-1::GFP	1743.07	336.86	0.758645
vps-18(tm1125); glo-1::GFP	1686.58	330.68	0.810927
snpn-1(tm1892); glo-1::GFP	1073.4	128.71	0.000530293
sand-1(or552ts); glo-1::GFP	818.195	209.23	1.92191e-05
glo-3(kx94); glo-1::GFP	451.683	55.32	8.17139e-10
ccz-1(ok2182); glo-1::GFP	360.814	52.39	2.01562e-09

## Sheet: Fig 8I WT
	GH277_1f											GH277_2f	(non-big ring phenotype)										GH277_3											GH277_6											GH277_4
	Puncta 1		Puncta 2		Puncta 3		Puncta 4		Puncta 5			Puncta 1		Puncta 2		Puncta 3		Puncta 4		Puncta 5			Puncta 1		Puncta 2		Puncta 3		Puncta 4		Puncta 5			Puncta 1		Puncta 2		Puncta 3		Puncta 4		Puncta 5			Puncta 1		Puncta 2		Puncta 3
	x	y	x	y	x	y	x	y	x	y		x	y	x	y	x	y	x	y	x	y		x	y	x	y	x	y	x	y	x	y		x	y	x	y	x	y	x	y	x	y		x	y	x	y	x
	0	871	0	795.5	0	938	0	883.75	0	1098		0	1328.5	0	796.5	0	1288.5	0	940	0	1149		0	1432	0	1304.17	0	1279	0	1306.33	0	1682		0	1482	0	1570	0	1442.25	0	1459	0	1024.25		0	1762.11	0	2187.42	0
	0.0167	853.813	0.0167	790.178	0.0167	982.258	0.0167	881.895	0.0167	1115.75		0.0167	1318.67	0.0167	786.861	0.0167	1271.38	0.0167	938.833	0.0167	1163.47		0.0167	1462.08	0.0167	1319.99	0.0167	1280.65	0.0167	1334.73	0.0167	1732.77		0.0167	1514	0.0167	1575.49	0.0167	1442.96	0.0167	1484.15	0.0167	1013.44		0.0167	1795.22	0.0167	2230.16	0.0167
	0.0333	839.333	0.0333	785.973	0.0333	1037.27	0.0333	889.133	0.0333	1073.5		0.0333	1326.93	0.0333	787.301	0.0333	1268.33	0.0333	930.333	0.0333	1173.08		0.0333	1466.39	0.0333	1345.17	0.0333	1275.13	0.0333	1269	0.0333	1732.64		0.0333	1582	0.0333	1566.57	0.0333	1465	0.0333	1464.53	0.0333	1006.98		0.0333	1831.08	0.0333	2276.76	0.0333
	0.05	835.51	0.05	782.98	0.05	1100.12	0.05	872.525	0.05	1093.5		0.05	1339.08	0.05	769.182	0.05	1269	0.05	938.8	0.05	1215.42		0.05	1454.92	0.05	1352.74	0.05	1285.13	0.05	1276.6	0.05	1809.82		0.05	1564	0.05	1612.45	0.05	1478.64	0.05	1449.95	0.05	998.888		0.05	1899.87	0.05	2302.2	0.05
	0.0667	825.32	0.0667	804.5	0.0667	1146.4	0.0667	869.36	0.0667	1118.33		0.0667	1326.29	0.0667	767.845	0.0667	1212.67	0.0667	960.467	0.0667	1242.93		0.0667	1438.72	0.0667	1351.66	0.0667	1315.23	0.0667	1230.33	0.0667	1791.42		0.0667	1601	0.0667	1593.47	0.0667	1501.04	0.0667	1429.13	0.0667	988.367		0.0667	1919.73	0.0667	2313.21	0.0667
	0.0833	810.083	0.0833	811.667	0.0833	1183.62	0.0833	878.354	0.0833	1093.5		0.0833	1363.62	0.0833	759.54	0.0833	1231.96	0.0833	973.333	0.0833	1247.14		0.0833	1428.27	0.0833	1384.39	0.0833	1333.89	0.0833	1211	0.0833	1774.44		0.0833	1604	0.0833	1608.61	0.0833	1512.16	0.0833	1429.67	0.0833	993.826		0.0833	1985.67	0.0833	2356.44	0.0833
	0.1	830.88	0.1	824.32	0.1	1192.1	0.1	890.48	0.1	1078.5		0.1	1358.76	0.1	760.511	0.1	1245	0.1	960.6	0.1	1231.26		0.1	1408.89	0.1	1434.04	0.1	1346.47	0.1	1185.53	0.1	1805.41		0.1	1611	0.1	1616.46	0.1	1501.4	0.1	1472.5	0.1	995.2		0.1	2060.69	0.1	2384.92	0.1
	0.1167	859.01	0.1167	820.1	0.1167	1178.03	0.1167	900.566	0.1167	1062.83		0.1167	1356.07	0.1167	757.515	0.1167	1260.79	0.1167	980.967	0.1167	1231.5		0.1167	1409.07	0.1167	1479.49	0.1167	1362.06	0.1167	1186.8	0.1167	1786.93		0.1167	1614	0.1167	1628.65	0.1167	1536.35	0.1167	1498.83	0.1167	1002.2		0.1167	2135.02	0.1167	2438.33	0.1167
	0.1333	862.307	0.1333	844.587	0.1333	1168	0.1333	934.617	0.1333	1084.67		0.1333	1378.24	0.1333	758.843	0.1333	1254.33	0.1333	984	0.1333	1205.01		0.1333	1446.18	0.1333	1513.08	0.1333	1381.76	0.1333	1171	0.1333	1862.77		0.1333	1653	0.1333	1617.2	0.1333	1563.77	0.1333	1524.6	0.1333	991.639		0.1333	2197.77	0.1333	2506.81	0.1333
	0.15	889.36	0.15	870.925	0.15	1129.7	0.15	922.977	0.15	1118		0.15	1412.49	0.15	757.48	0.15	1243.62	0.15	991	0.15	1227.71		0.15	1468.96	0.15	1558.41	0.15	1417.67	0.15	1241.2	0.15	1840.1		0.15	1695	0.15	1630.54	0.15	1574.41	0.15	1560.4	0.15	1006.91		0.15	2286.89	0.15	2564.65	0.15
	0.1667	908.667	0.1667	894	0.1667	1075	0.1667	945.667	0.1667	1127.67		0.1667	1446.83	0.1667	761.893	0.1667	1252.08	0.1667	1000	0.1667	1219		0.1667	1503.88	0.1667	1605.67	0.1667	1489.26	0.1667	1273.67	0.1667	1890		0.1667	1773	0.1667	1621.28	0.1667	1602.78	0.1667	1594	0.1667	1024.22		0.1667	2410	0.1667	2622.78	0.1667
	0.1833	928.303	0.1833	907.625	0.1833	1031.61	0.1833	963.447	0.1833	1163.42		0.1833	1467.3	0.1833	771.223	0.1833	1260.54	0.1833	1005.63	0.1833	1224.7		0.1833	1554.66	0.1833	1667.8	0.1833	1535.14	0.1833	1374.4	0.1833	1907.94		0.1833	1862	0.1833	1633.32	0.1833	1645.78	0.1833	1639.47	0.1833	1062.02		0.1833	2501.27	0.1833	2705.53	0.1833
	0.2	949.88	0.2	928.72	0.2	1025.6	0.2	1001.84	0.2	1228		0.2	1478.26	0.2	784.652	0.2	1267.5	0.2	1022.2	0.2	1219.68		0.2	1613.57	0.2	1712.53	0.2	1565.84	0.2	1446	0.2	1919.57		0.2	1934	0.2	1693.64	0.2	1671.66	0.2	1664.2	0.2	1094.4		0.2	2622.87	0.2	2803.36	0.2
	0.2167	952	0.2167	955.293	0.2167	1026.88	0.2167	1054.06	0.2167	1260.92		0.2167	1501.53	0.2167	796.537	0.2167	1293.79	0.2167	1019.9	0.2167	1236.39		0.2167	1698.52	0.2167	1718.23	0.2167	1623.62	0.2167	1485	0.2167	1938.94		0.2167	2047	0.2167	1742.55	0.2167	1738.43	0.2167	1682.98	0.2167	1135.83		0.2167	2794.33	0.2167	2923.08	0.2167
	0.2333	968.067	0.2333	978.2	0.2333	1057.03	0.2333	1084.16	0.2333	1289		0.2333	1500.75	0.2333	796.337	0.2333	1243.17	0.2333	1039.67	0.2333	1238.59		0.2333	1833.23	0.2333	1756.59	0.2333	1695.15	0.2333	1592.2	0.2333	1989.24		0.2333	2068	0.2333	1832.23	0.2333	1826.49	0.2333	1690.13	0.2333	1149.13		0.2333	3025.62	0.2333	3004.21	0.2333
	0.25	1012.5	0.25	1009.5	0.25	1126.5	0.25	1122.25	0.25	1335.25		0.25	1537.66	0.25	804.016	0.25	1246.88	0.25	1052	0.25	1214		0.25	2025.67	0.25	1808.67	0.25	1817	0.25	1648.33	0.25	2062.77		0.25	2116	0.25	1955	0.25	1921.88	0.25	1727.75	0.25	1176.5		0.25	3252.22	0.25	3175.81	0.25
	0.2667	1068.59	0.2667	1031.07	0.2667	1203.93	0.2667	1178.22	0.2667	1364.33		0.2667	1548.9	0.2667	820.827	0.2667	1275.33	0.2667	1063.73	0.2667	1221.96		0.2667	2335.01	0.2667	1893.04	0.2667	1970.8	0.2667	1697.67	0.2667	2117.31		0.2667	2164	0.2667	2035.93	0.2667	2029.06	0.2667	1765.13	0.2667	1205.22		0.2667	3451.49	0.2667	3271.7	0.2667
	0.2833	1168.21	0.2833	1094.23	0.2833	1272.32	0.2833	1240.28	0.2833	1403.92		0.2833	1561.35	0.2833	811.632	0.2833	1283.04	0.2833	1077.3	0.2833	1219.74		0.2833	2743.51	0.2833	2009.79	0.2833	2127.39	0.2833	1749.8	0.2833	2246.06		0.2833	2288	0.2833	2135.9	0.2833	2171.64	0.2833	1811.48	0.2833	1226.08		0.2833	3571.34	0.2833	3401.25	0.2833
	0.3	1269.6	0.3	1160.8	0.3	1377.8	0.3	1329.92	0.3	1446.5		0.3	1623.07	0.3	827.305	0.3	1303.5	0.3	1066.2	0.3	1207.8		0.3	3092.45	0.3	2196.63	0.3	2229.93	0.3	1771.47	0.3	2445.57		0.3	2449	0.3	2303.58	0.3	2396.88	0.3	1840.8	0.3	1244.2		0.3	3680.93	0.3	3520.82	0.3
	0.3167	1439.25	0.3167	1241.41	0.3167	1498.48	0.3167	1448.97	0.3167	1524.92		0.3167	1659.37	0.3167	833.196	0.3167	1331.88	0.3167	1107.07	0.3167	1204.61		0.3167	3377.92	0.3167	2461.91	0.3167	2292.84	0.3167	1784.67	0.3167	2665.21		0.3167	2724	0.3167	2485.6	0.3167	2654.87	0.3167	1900.78	0.3167	1261.48		0.3167	3800.91	0.3167	3714.01	0.3167
	0.3333	1572.67	0.3333	1314.5	0.3333	1621.33	0.3333	1628.17	0.3333	1630		0.3333	1711.33	0.3333	837.076	0.3333	1354	0.3333	1061.33	0.3333	1204.44		0.3333	3555.37	0.3333	2689.5	0.3333	2337.78	0.3333	1822	0.3333	2848.36		0.3333	3004	0.3333	2699.22	0.3333	2914.14	0.3333	1984.33	0.3333	1296.08		0.3333	3900.11	0.3333	3899	0.3333
	0.35	1760.48	0.35	1515.46	0.35	1840.62	0.35	1856.79	0.35	1772		0.35	1776.27	0.35	856.243	0.35	1404.75	0.35	1092.4	0.35	1192.76		0.35	3641.93	0.35	2796.85	0.35	2387.16	0.35	1876.07	0.35	3031.98		0.35	3236	0.35	2881.78	0.35	3125.98	0.35	2053.05	0.35	1320.5		0.35	4053.33	0.35	4061.33	0.35
	0.3667	1938.63	0.3667	1767.71	0.3667	2168.83	0.3667	2120.84	0.3667	1894.33		0.3667	1860.11	0.3667	850.465	0.3667	1459.25	0.3667	1078.2	0.3667	1180.73		0.3667	3746.68	0.3667	2839.28	0.3667	2497.5	0.3667	2006.93	0.3667	3177.75		0.3667	3463	0.3667	3055.2	0.3667	3324.93	0.3667	2137.9	0.3667	1371.8		0.3667	4092.44	0.3667	4095	0.3667
	0.3833	2131.23	0.3833	2084.36	0.3833	2541.56	0.3833	2450.51	0.3833	1956.5		0.3833	1945.24	0.3833	894.246	0.3833	1475.67	0.3833	1116.83	0.3833	1179.76		0.3833	3921.61	0.3833	2790.55	0.3833	2667.19	0.3833	2161.4	0.3833	3440.25		0.3833	3632	0.3833	3371.18	0.3833	3499.68	0.3833	2312.37	0.3833	1433.63		0.3833	4095	0.3833	4095	0.3833
	0.4	2300.28	0.4	2515.56	0.4	2956.2	0.4	2857.68	0.4	1994		0.4	2028.27	0.4	948.476	0.4	1461	0.4	1111.6	0.4	1190.2		0.4	4077.67	0.4	2656.88	0.4	2849.02	0.4	2302.2	0.4	3724.49		0.4	3826	0.4	3639	0.4	3584.09	0.4	2629.4	0.4	1495.45		0.4	4095	0.4	4095	0.4
	0.4167	2431.67	0.4167	2969	0.4167	3298.33	0.4167	3285.52	0.4167	1955.25		0.4167	2122.07	0.4167	1012.93	0.4167	1406.75	0.4167	1201.67	0.4167	1224.92		0.4167	4095	0.4167	2546.33	0.4167	3030.44	0.4167	2533	0.4167	3989.46		0.4167	4035	0.4167	3835.19	0.4167	3579.89	0.4167	3008.58	0.4167	1574.67		0.4167	4095	0.4167	4095	0.4167
	0.4333	2626.6	0.4333	3381.51	0.4333	3513.27	0.4333	3623.12	0.4333	1860.17		0.4333	2186.06	0.4333	1074.48	0.4333	1363.42	0.4333	1243.93	0.4333	1258.36		0.4333	4095	0.4333	2516.88	0.4333	3131.81	0.4333	2687.2	0.4333	4082.68		0.4333	4095	0.4333	3931.74	0.4333	3599.31	0.4333	3299.33	0.4333	1676.24		0.4333	4095	0.4333	4095	0.4333
	0.45	2744.09	0.45	3658.61	0.45	3691.07	0.45	3809.62	0.45	1841.25		0.45	2237.42	0.45	1141.35	0.45	1335.75	0.45	1291	0.45	1307.14		0.45	4095	0.45	2498.54	0.45	3102.27	0.45	2896.27	0.45	4095		0.45	4095	0.45	3972.09	0.45	3561.05	0.45	3580.65	0.45	1801.08		0.45	4095	0.45	4095	0.45
	0.4667	2799.63	0.4667	3741.55	0.4667	3748.33	0.4667	3830.88	0.4667	1756.67		0.4667	2265.61	0.4667	1172.71	0.4667	1278	0.4667	1340.8	0.4667	1329.48		0.4667	4095	0.4667	2442.38	0.4667	3007.6	0.4667	3075.4	0.4667	4095		0.4667	4095	0.4667	3977	0.4667	3613.2	0.4667	3810.4	0.4667	1922.64		0.4667	4095	0.4667	4095	0.4667
	0.4833	2795.16	0.4833	3775.56	0.4833	3864.23	0.4833	3867.04	0.4833	1730.25		0.4833	2277.51	0.4833	1186.41	0.4833	1281.88	0.4833	1337.37	0.4833	1338.87		0.4833	4095	0.4833	2431.31	0.4833	2908.71	0.4833	3239.2	0.4833	4095		0.4833	4095	0.4833	3890.05	0.4833	3623.11	0.4833	4005.8	0.4833	2049.88		0.4833	4095	0.4833	4095	0.4833
	0.5	2729	0.5	3761	0.5	3884	0.5	3821	0.5	1729.5		0.5	2253.5	0.5	1194.64	0.5	1274	0.5	1328	0.5	1345.5		0.5	4095	0.5	2429.33	0.5	2847.67	0.5	3433	0.5	4095		0.5	4095	0.5	3783	0.5	3611	0.5	4083	0.5	2133		0.5	4095	0.5	4095	0.5
	0.5167	2593.96	0.5167	3728.08	0.5167	3823.29	0.5167	3774.34	0.5167	1716.17		0.5167	2223.88	0.5167	1200.74	0.5167	1290.46	0.5167	1283.5	0.5167	1325.2		0.5167	4095	0.5167	2472.36	0.5167	2835.94	0.5167	3467.8	0.5167	4095		0.5167	4095	0.5167	3655.49	0.5167	3606.72	0.5167	4087.3	0.5167	2221.45		0.5167	4095	0.5167	4095	0.5167
	0.5333	2468.43	0.5333	3768.96	0.5333	3775.4	0.5333	3895.67	0.5333	1777.33		0.5333	2205.5	0.5333	1233.63	0.5333	1269.17	0.5333	1267.53	0.5333	1309.88		0.5333	4095	0.5333	2509.69	0.5333	2823.63	0.5333	3479.2	0.5333	4095		0.5333	4095	0.5333	3546.68	0.5333	3467.66	0.5333	4095	0.5333	2306.46		0.5333	4095	0.5333	4095	0.5333
	0.55	2277.25	0.55	3792.53	0.55	3560.73	0.55	3972.21	0.55	1801.25		0.55	2155.44	0.55	1214.19	0.55	1314.38	0.55	1164.7	0.55	1261.05		0.55	3992.17	0.55	2609.06	0.55	2727.62	0.55	3425.53	0.55	4095		0.55	4095	0.55	3425.64	0.55	3316.34	0.55	4090.85	0.55	2359.29		0.55	4095	0.55	4095	0.55
	0.5667	2126	0.5667	3755.77	0.5667	3284.3	0.5667	3948.59	0.5667	1825.5		0.5667	2060.71	0.5667	1185.64	0.5667	1341	0.5667	1120.07	0.5667	1229.68		0.5667	3674.98	0.5667	2661.07	0.5667	2619.84	0.5667	3242.33	0.5667	4071.68		0.5667	4095	0.5667	3305.64	0.5667	3052.35	0.5667	4031.2	0.5667	2364.11		0.5667	4095	0.5667	4095	0.5667
	0.5833	1990.25	0.5833	3565.79	0.5833	3010.67	0.5833	3837.88	0.5833	1859.42		0.5833	1951.89	0.5833	1108.66	0.5833	1339.04	0.5833	1092.83	0.5833	1206.61		0.5833	3386.63	0.5833	2726.08	0.5833	2490.78	0.5833	3013	0.5833	4021.14		0.5833	3842	0.5833	3131.14	0.5833	2817.03	0.5833	3926.58	0.5833	2331.48		0.5833	4095	0.5833	4084.46	0.5833
	0.6	1903.48	0.6	3347.62	0.6	2688.2	0.6	3620.57	0.6	1839		0.6	1858.07	0.6	1053.3	0.6	1305.5	0.6	1054.4	0.6	1201.76		0.6	3235.64	0.6	2674.03	0.6	2306.4	0.6	2752.67	0.6	3904.34		0.6	3457	0.6	2923.32	0.6	2593.82	0.6	3773.8	0.6	2269.5		0.6	4069.73	0.6	3936.2	0.6
	0.6167	1812.61	0.6167	3179.3	0.6167	2407.34	0.6167	3393.94	0.6167	1897		0.6167	1766.36	0.6167	1005.83	0.6167	1231.79	0.6167	994.2	0.6167	1200.11		0.6167	3203.27	0.6167	2497.92	0.6167	2144.07	0.6167	2503.47	0.6167	3750.66		0.6167	3140	0.6167	2685.18	0.6167	2276.5	0.6167	3499.83	0.6167	2196.44		0.6167	3931.24	0.6167	3671.56	0.6167
	0.6333	1682.43	0.6333	3098.04	0.6333	2165.9	0.6333	3187.57	0.6333	1935.83		0.6333	1662.65	0.6333	962.392	0.6333	1179.67	0.6333	1020.8	0.6333	1200.21		0.6333	3228.16	0.6333	2247.56	0.6333	2084.66	0.6333	2218	0.6333	3636.4		0.6333	2845	0.6333	2392.95	0.6333	2034.67	0.6333	3347	0.6333	2075.96		0.6333	3729.96	0.6333	3410.09	0.6333
	0.65	1447.68	0.65	2990.39	0.65	1942.92	0.65	3063.23	0.65	1917.5		0.65	1551.58	0.65	939.7	0.65	1139.38	0.65	980.4	0.65	1193.63		0.65	3280.69	0.65	2026.37	0.65	2027.67	0.65	2033.07	0.65	3456.82		0.65	2511	0.65	2172.28	0.65	1801.85	0.65	3132.75	0.65	1929.03		0.65	3507.87	0.65	3191.72	0.65
	0.6667	1205.67	0.6667	2872.33	0.6667	1808	0.6667	2940.83	0.6667	1939.67		0.6667	1475.58	0.6667	951.845	0.6667	1093.33	0.6667	953.667	0.6667	1189.33		0.6667	3274.11	0.6667	1825.67	0.6667	1991	0.6667	1896.67	0.6667	3292.25		0.6667	2258	0.6667	1987.22	0.6667	1616.08	0.6667	2914	0.6667	1818.03		0.6667	3285	0.6667	3039.25	0.6667
	0.6833	1030.06	0.6833	2643.24	0.6833	1707.22	0.6833	2756.51	0.6833	1878.58		0.6833	1396.43	0.6833	941.164	0.6833	1058.92	0.6833	926.333	0.6833	1195.09		0.6833	3207.26	0.6833	1693.32	0.6833	1957.84	0.6833	1795.6	0.6833	3119.17		0.6833	2067	0.6833	1882.23	0.6833	1500.23	0.6833	2707.3	0.6833	1707.33		0.6833	3042.74	0.6833	2878.87	0.6833
	0.7	943.52	0.7	2373.68	0.7	1631.2	0.7	2546.8	0.7	1751		0.7	1339.15	0.7	908.36	0.7	1043.25	0.7	913.2	0.7	1200.72		0.7	3150.83	0.7	1640.01	0.7	1952.42	0.7	1699.07	0.7	2886.83		0.7	1915	0.7	1767.36	0.7	1416	0.7	2510.6	0.7	1615.2		0.7	2870.22	0.7	2724.7	0.7
	0.7167	919.847	0.7167	2086.11	0.7167	1523.1	0.7167	2281.51	0.7167	1635.67		0.7167	1296.38	0.7167	901.661	0.7167	1028.96	0.7167	902.567	0.7167	1183.99		0.7167	3090.31	0.7167	1580.07	0.7167	1974.43	0.7167	1656	0.7167	2617.69		0.7167	1807	0.7167	1694.82	0.7167	1360.65	0.7167	2381.87	0.7167	1478.59		0.7167	2721.44	0.7167	2607.92	0.7167
	0.7333	892.133	0.7333	1855.93	0.7333	1427.6	0.7333	2023.5	0.7333	1532.67		0.7333	1269.2	0.7333	909.701	0.7333	1016.67	0.7333	892.467	0.7333	1187.88		0.7333	3043.81	0.7333	1580.88	0.7333	1989.64	0.7333	1625.4	0.7333	2346.2		0.7333	1714	0.7333	1641.68	0.7333	1326.89	0.7333	2258.47	0.7333	1370.14		0.7333	2603.07	0.7333	2537.54	0.7333
	0.75	872.5	0.75	1662.38	0.75	1376.88	0.75	1797.56	0.75	1412.75		0.75	1267.5	0.75	907.035	0.75	1023	0.75	899	0.75	1182.25		0.75	2924.67	0.75	1548.33	0.75	1976.33	0.75	1646	0.75	2130.25		0.75	1627	0.75	1532.5	0.75	1316.62	0.75	2196.75	0.75	1291.19		0.75	2495.11	0.75	2460.29	0.75
	0.7667	863.787	0.7667	1552.73	0.7667	1353.6	0.7667	1658.52	0.7667	1304.33		0.7667	1230.98	0.7667	897.138	0.7667	999.75	0.7667	901.8	0.7667	1184.87		0.7667	2651.42	0.7667	1532.26	0.7667	2022.81	0.7667	1651.93	0.7667	1960.27		0.7667	1569	0.7667	1499.06	0.7667	1294.13	0.7667	2105.7	0.7667	1244.98		0.7667	2386.51	0.7667	2368.54	0.7667
	0.7833	857.117	0.7833	1455.27	0.7833	1331.19	0.7833	1568.62	0.7833	1256.58		0.7833	1212.37	0.7833	875.619	0.7833	982.167	0.7833	893.6	0.7833	1172.13		0.7833	2301.47	0.7833	1535.39	0.7833	2045.92	0.7833	1693.4	0.7833	1836.44		0.7833	1582	0.7833	1415.73	0.7833	1300.1	0.7833	2074.52	0.7833	1237.83		0.7833	2272.76	0.7833	2314.24	0.7833
	0.8	838.68	0.8	1410.78	0.8	1323.6	0.8	1528.7	0.8	1262		0.8	1187.16	0.8	891.027	0.8	981.5	0.8	888.8	0.8	1170.76		0.8	1926.91	0.8	1496.93	0.8	2069.29	0.8	1728.4	0.8	1714.63		0.8	1504	0.8	1343.56	0.8	1297.31	0.8	2021.4	0.8	1210.35		0.8	2188.8	0.8	2302.08	0.8
	0.8167	816.273	0.8167	1400.36	0.8167	1326.99	0.8167	1540.97	0.8167	1278.33		0.8167	1184.54	0.8167	857.889	0.8167	969.875	0.8167	895	0.8167	1150.16		0.8167	1665.37	0.8167	1492.23	0.8167	2122.05	0.8167	1763.87	0.8167	1620.71		0.8167	1526	0.8167	1323.07	0.8167	1307.67	0.8167	1965.7	0.8167	1202.02		0.8167	2078	0.8167	2264.41	0.8167
	0.8333	784.667	0.8333	1418	0.8333	1349.5	0.8333	1542.33	0.8333	1294.5		0.8333	1161.17	0.8333	825.556	0.8333	946.167	0.8333	872	0.8333	1154.5		0.8333	1526.73	0.8333	1508.89	0.8333	2151.19	0.8333	1764	0.8333	1529.67		0.8333	1531	0.8333	1327.33	0.8333	1307.67	0.8333	1935.17	0.8333	1196.22		0.8333	2073.41	0.8333	2232.33	0.8333
	0.85	771.82	0.85	1463.38	0.85	1384.83	0.85	1561.27	0.85	1258.75		0.85	1135.9	0.85	837.653	0.85	923.875	0.85	897.1	0.85	1126.34		0.85	1502.61	0.85	1517.74	0.85	2175.29	0.85	1799.47	0.85	1463.73		0.85	1502	0.85	1334.24	0.85	1337.56	0.85	1967.65	0.85	1228.53		0.85	2022.64	0.85	2206.98	0.85
	0.8667	779.853	0.8667	1493.17	0.8667	1370.07	0.8667	1563.99	0.8667	1314		0.8667	1155.21	0.8667	845.529	0.8667	921.5	0.8667	896.2	0.8667	1136.96		0.8667	1475.71	0.8667	1501.09	0.8667	2205.24	0.8667	1755.33	0.8667	1406.76		0.8667	1458	0.8667	1340.32	0.8667	1310	0.8667	1965.13	0.8667	1226.99		0.8667	1997.42	0.8667	2199.38	0.8667
	0.8833	769.643	0.8833	1500.59	0.8833	1353.08	0.8833	1518.26	0.8833	1273.42		0.8833	1150.86	0.8833	827.588	0.8833	948	0.8833	901	0.8833	1154.16		0.8833	1461.83	0.8833	1502.94	0.8833	2272.46	0.8833	1768	0.8833	1347.62		0.8833	1487	0.8833	1393.1	0.8833	1272.05	0.8833	1986.55	0.8833	1242.33		0.8833	2003.16	0.8833	2219.36	0.8833
	0.9	767.36	0.9	1544	0.9	1321.5	0.9	1507.76	0.9	1250		0.9	1127.62	0.9	798.604	0.9	960	0.9	893.8	0.9	1166.16		0.9	1485.29	0.9	1527.71	0.9	2338.87	0.9	1738.87	0.9	1331.85		0.9	1439	0.9	1432.48	0.9	1246.6	0.9	1994.2	0.9	1239.8		0.9	2005.96	0.9	2234.46	0.9
	0.9167	770.333	0.9167	1547.62	0.9167	1284.46	0.9167	1501.21	0.9167	1258.25		0.9167	1112.96	0.9167	833.113	0.9167	960.583	0.9167	905.333	0.9167	1179.22		0.9167	1485.69	0.9167	1523.17	0.9167	2364.44	0.9167	1695.33	0.9167	1298.62		0.9167	1445	0.9167	1469.97	0.9167	1209.55	0.9167	2020.58	0.9167	1236.83		0.9167	2040.33	0.9167	2253.61	0.9167
	0.9333	755.107	0.9333	1546.13	0.9333	1247.47	0.9333	1483.39	0.9333	1250.33		0.9333	1103.87	0.9333	848.842	0.9333	990.167	0.9333	878.467	0.9333	1184.24		0.9333	1442.2	0.9333	1526.98	0.9333	2437.24	0.9333	1724.2	0.9333	1267.34		0.9333	1420	0.9333	1508.23	0.9333	1163.83	0.9333	2018.27	0.9333	1240.22		0.9333	2099.84	0.9333	2281.23	0.9333
	0.95	724.54	0.95	1554.29	0.95	1248.92	0.95	1462.3	0.95	1247		0.95	1084.53	0.95	856.128	0.95	986.25	0.95	887.7	0.95	1194.47		0.95	1384.27	0.95	1557.49	0.95	2456.38	0.95	1720.33	0.95	1250.82		0.95	1462	0.95	1500.04	0.95	1118.94	0.95	2009.3	0.95	1260.75		0.95	2125.13	0.95	2329.19	0.95
	0.9667	709.267	0.9667	1563.69	0.9667	1221.8	0.9667	1437.65	0.9667	1250		0.9667	1072.62	0.9667	860.486	0.9667	1002.67	0.9667	906.4	0.9667	1189.59		0.9667	1297.18	0.9667	1582.25	0.9667	2432.41	0.9667	1734.6	0.9667	1225.09		0.9667	1476	0.9667	1515.54	0.9667	1070.52	0.9667	1939.4	0.9667	1229.56		0.9667	2169.18	0.9667	2397.32	0.9667
	0.9833	684.617	0.9833	1589.58	0.9833	1179.25	0.9833	1451.99	0.9833	1246.17		0.9833	1080.46	0.9833	894.39	0.9833	988.958	0.9833	922.633	0.9833	1172.24		0.9833	1240.97	0.9833	1616.03	0.9833	2426.78	0.9833	1749.6	0.9833	1189.07		0.9833	1455	0.9833	1522.93	0.9833	1021.7	0.9833	1858	0.9833	1231.69		0.9833	2133.46	0.9833	2462.43	0.9833
	1	666	1	1594	1	1186	1	1473	1	1385		1	1076.25	1	888.229	1	991	1	931	1	1139		1	1161.67	1	1629.83	1	2484.67	1	1784.33	1	1181.67		1	1462	1	1519	1	982.75	1	1787	1	1242.75		1	2111.67	1	2548.64	1
Max intensity		2799.63		3792.53		3884		3972.21		1994			2277.51		1233.63		1475.67		1340.8		1345.5			4095		2839.28		3131.81		3479.2		4095			4095		3977		3623.11		4095		2364.11			4095		4095
Average baseline		786.773		1176.52		1198.37		1179.22		1171.29			1221.63		804.155		1112.66		923.523		1202.35			1429.18		1458.56		1858.52		1478.58		1528.75			1520.4		1542.38		1326.77		1722.75		1119.04			2013.75		2312.93
DIFFERENCE		2012.85		2616.02		2685.63		2793		822.708			1055.88		429.471		363.004		417.277		143.149			2665.82		1380.73		1273.29		2000.62		2566.25			2574.6		2434.61		2296.34		2372.25		1245.07			2081.25		1782.07
average difference		1741.86
standard deviation		853.64
95% confidence		305.47
		2012.85		2616.02		2685.63		2793		822.708			1055.88		429.471		363.004		417.277		143.149			2665.82		1380.73		1273.29		2000.62		2566.25			2574.6		2434.61		2296.34		2372.25		1245.07			2081.25		1782.07
		2012.85
		2616.02
		2685.63
		2793
		822.708
		1055.88
		429.471
		363.004
		417.277
		143.149
		2665.82
		1380.73
		1273.29
		2000.62
		2566.25
		2574.6
		2434.61
		2296.34
		2372.25
		1245.07
		2081.25
		1782.07
		849.586
		1714.44
		1325.68
		999.588
		2852.96
		2871.54
		1176.62
		2453.48
[truncated: 15 more columns]

## Sheet: Fig 8I apt-7
	GH781_6											GH781_2											GH781_11											GH781_16											GH781_8
	Puncta 1		Puncta 2		Puncta 3		Puncta 4		Puncta 5			Puncta 1		Puncta 2		Puncta 3		Puncta 4		Puncta 5			Puncta 1		Puncta 2		Puncta 3		Puncta 4		Puncta 5			Puncta 1		Puncta 2		Puncta 3		Puncta 4		Puncta 5			Puncta 1		Puncta 2		Puncta 3
	x	y	x	y	x	y	x	y	x	y		x	y	x	y	x	y	x	y	x	y		x	y	x	y	x	y	x	y	x	y		x	y	x	y	x	y	x	y	x	y		x	y	x	y	x
	0	1239	0	1319.5	0	2043	0	1102	0	1631		0	721	0	1401	0	1267	0	1331	0	1365		0	846	0	980	0	1167	0	1030	0	1916		0	1898	0	1412	0	1755.5	0	1392	0	1413.5		0	2213	0	1589	0
	0.0167	1251.67	0.0167	1334.68	0.0167	1986.7	0.0167	1112.86	0.0167	1643.45		0.0167	771.067	0.0167	1402.42	0.0167	1281	0.0167	1344.82	0.0167	1320.54		0.0167	836.7	0.0167	1014.53	0.0167	1176.73	0.0167	1005.04	0.0167	1902.3		0.0167	1928.38	0.0167	1435.57	0.0167	1789.15	0.0167	1437.88	0.0167	1450.07		0.0167	2196.34	0.0167	1621.56	0.0167
	0.0333	1270.33	0.0333	1337.91	0.0333	2047.6	0.0333	1107.47	0.0333	1666.96		0.0333	767.2	0.0333	1372.5	0.0333	1252.6	0.0333	1385.15	0.0333	1289.23		0.0333	858.133	0.0333	1032.67	0.0333	1192.36	0.0333	1035.9	0.0333	1889.13		0.0333	1903.27	0.0333	1422.4	0.0333	1811.8	0.0333	1445.28	0.0333	1484.6		0.0333	2235.6	0.0333	1631.49	0.0333
	0.05	1293.75	0.05	1335.7	0.05	2026.5	0.05	1128.82	0.05	1682.69		0.05	774.2	0.05	1363.25	0.05	1245.7	0.05	1398.34	0.05	1271.67		0.05	861	0.05	1037.4	0.05	1201.92	0.05	1066.68	0.05	1889.9		0.05	1929.75	0.05	1480.7	0.05	1796.45	0.05	1486.6	0.05	1500.22		0.05	2291.25	0.05	1672.96	0.05
	0.0667	1326.17	0.0667	1326.44	0.0667	2012.8	0.0667	1156.25	0.0667	1705.66		0.0667	790.667	0.0667	1338.67	0.0667	1252	0.0667	1450.09	0.0667	1255.92		0.0667	868.467	0.0667	1052.13	0.0667	1228.92	0.0667	1114.67	0.0667	1909.4		0.0667	1881.63	0.0667	1532.6	0.0667	1807	0.0667	1476.56	0.0667	1514.07		0.0667	2355.5	0.0667	1720.87	0.0667
	0.0833	1345.75	0.0833	1326.79	0.0833	1991	0.0833	1151.67	0.0833	1731.88		0.0833	793.667	0.0833	1337.92	0.0833	1229.5	0.0833	1495.17	0.0833	1256.17		0.0833	875.833	0.0833	1044	0.0833	1255.5	0.0833	1194.78	0.0833	1907.17		0.0833	1850.75	0.0833	1574	0.0833	1808	0.0833	1487	0.0833	1509.81		0.0833	2392.29	0.0833	1786.42	0.0833
	0.1	1380	0.1	1354.8	0.1	2008.2	0.1	1158.84	0.1	1756.8		0.1	844.4	0.1	1325	0.1	1234.4	0.1	1502.74	0.1	1256.56		0.1	905.2	0.1	1081.4	0.1	1258.66	0.1	1240.96	0.1	1911		0.1	1808.6	0.1	1598	0.1	1826	0.1	1494.8	0.1	1487.72		0.1	2472.2	0.1	1819.44	0.1
	0.1167	1377.25	0.1167	1357.46	0.1167	2053.35	0.1167	1162.39	0.1167	1793.52		0.1167	837.667	0.1167	1329.08	0.1167	1222.1	0.1167	1505.59	0.1167	1266.91		0.1167	908.233	0.1167	1088.8	0.1167	1273.11	0.1167	1253.81	0.1167	1963.93		0.1167	1787.73	0.1167	1639.23	0.1167	1814.15	0.1167	1521.56	0.1167	1505.94		0.1167	2478.8	0.1167	1806.55	0.1167
	0.1333	1377	0.1333	1365.63	0.1333	2126.2	0.1333	1192.18	0.1333	1792.2		0.1333	862.133	0.1333	1356.33	0.1333	1257.6	0.1333	1496.92	0.1333	1320.19		0.1333	930.867	0.1333	1083.47	0.1333	1289	0.1333	1233.16	0.1333	2004.87		0.1333	1789	0.1333	1667.2	0.1333	1764.4	0.1333	1503.88	0.1333	1512.07		0.1333	2415.67	0.1333	1815.19	0.1333
	0.15	1403.75	0.15	1385.78	0.15	2130.45	0.15	1248.47	0.15	1803.45		0.15	842.2	0.15	1376	0.15	1263.7	0.15	1508.76	0.15	1350.86		0.15	953.3	0.15	1105.6	0.15	1309.51	0.15	1212.3	0.15	2099.7		0.15	1801.75	0.15	1719.7	0.15	1808.5	0.15	1494.52	0.15	1509.38		0.15	2359.27	0.15	1815.63	0.15
	0.1667	1373	0.1667	1415.33	0.1667	2158	0.1667	1195	0.1667	1864		0.1667	889	0.1667	1376.17	0.1667	1309	0.1667	1523.33	0.1667	1389		0.1667	953.333	0.1667	1082.33	0.1667	1318.33	0.1667	1193.78	0.1667	2159.67		0.1667	1831.67	0.1667	1726.33	0.1667	1784	0.1667	1532	0.1667	1495		0.1667	2294	0.1667	1800.67	0.1667
	0.1833	1360.17	0.1833	1470.81	0.1833	2160.25	0.1833	1253.26	0.1833	1811.83		0.1833	946.8	0.1833	1378.83	0.1833	1338.3	0.1833	1537.79	0.1833	1441.72		0.1833	983.667	0.1833	1092.53	0.1833	1325.65	0.1833	1179.96	0.1833	2189.83		0.1833	1893.03	0.1833	1764.4	0.1833	1765.5	0.1833	1525.16	0.1833	1500.85		0.1833	2231.37	0.1833	1785.96	0.1833
	0.2	1352	0.2	1530.3	0.2	2200	0.2	1311.1	0.2	1842.18		0.2	976.4	0.2	1362	0.2	1396.4	0.2	1531.92	0.2	1454.16		0.2	982.4	0.2	1144.6	0.2	1355.32	0.2	1150.36	0.2	2196.2		0.2	1924.8	0.2	1787.2	0.2	1756.2	0.2	1533.16	0.2	1493.92		0.2	2189.8	0.2	1778.48	0.2
	0.2167	1353.42	0.2167	1548.13	0.2167	2274.75	0.2167	1340.23	0.2167	1878.94		0.2167	992.733	0.2167	1332.92	0.2167	1421.1	0.2167	1539.1	0.2167	1482.76		0.2167	973.233	0.2167	1141.07	0.2167	1371.21	0.2167	1140.75	0.2167	2152.43		0.2167	1882.05	0.2167	1795.7	0.2167	1818.8	0.2167	1509.4	0.2167	1482.6		0.2167	2125.81	0.2167	1775.81	0.2167
	0.2333	1391	0.2333	1545.6	0.2333	2328.3	0.2333	1401.29	0.2333	1849.4		0.2333	1061.47	0.2333	1344.33	0.2333	1446.6	0.2333	1532.03	0.2333	1471.95		0.2333	1007.67	0.2333	1174.47	0.2333	1444.88	0.2333	1132.85	0.2333	2141.8		0.2333	1919.93	0.2333	1811.4	0.2333	1779.4	0.2333	1522.28	0.2333	1514.65		0.2333	2066.73	0.2333	1776.07	0.2333
	0.25	1354.75	0.25	1613	0.25	2440.25	0.25	1435.25	0.25	1870.75		0.25	1117	0.25	1340.5	0.25	1454.5	0.25	1516	0.25	1472.75		0.25	1009	0.25	1213	0.25	1446.75	0.25	1176	0.25	2033		0.25	1942.25	0.25	1833.5	0.25	1734.5	0.25	1540	0.25	1583.25		0.25	2021.75	0.25	1769.5	0.25
	0.2667	1365.33	0.2667	1637	0.2667	2465.2	0.2667	1478.66	0.2667	1868.72		0.2667	1257	0.2667	1328	0.2667	1503.4	0.2667	1526.47	0.2667	1451.88		0.2667	984.333	0.2667	1224.4	0.2667	1467.68	0.2667	1201.48	0.2667	2023		0.2667	1950.73	0.2667	1833.93	0.2667	1768.9	0.2667	1588.4	0.2667	1609.79		0.2667	2035.2	0.2667	1764.19	0.2667
	0.2833	1348.25	0.2833	1642.14	0.2833	2592.65	0.2833	1518.54	0.2833	1868.76		0.2833	1354.93	0.2833	1355.92	0.2833	1522.4	0.2833	1532.53	0.2833	1425.79		0.2833	1022.47	0.2833	1285.2	0.2833	1511.97	0.2833	1232.24	0.2833	1934.77		0.2833	1994.28	0.2833	1871	0.2833	1738.25	0.2833	1635.36	0.2833	1666.35		0.2833	2075.66	0.2833	1756.06	0.2833
	0.3	1316	0.3	1689	0.3	2603	0.3	1528.64	0.3	1920.4		0.3	1568	0.3	1400	0.3	1586.8	0.3	1553.72	0.3	1380.76		0.3	1001.8	0.3	1319.8	0.3	1544.4	0.3	1278.92	0.3	1895.4		0.3	1980.6	0.3	1903.8	0.3	1744.6	0.3	1715.2	0.3	1711.44		0.3	2125	0.3	1770	0.3
	0.3167	1314.58	0.3167	1737.96	0.3167	2646.85	0.3167	1569.44	0.3167	1975.47		0.3167	1799.2	0.3167	1429	0.3167	1668.9	0.3167	1592.64	0.3167	1353.73		0.3167	1011.87	0.3167	1404.73	0.3167	1658.28	0.3167	1324.64	0.3167	1903.9		0.3167	2078.32	0.3167	1972.13	0.3167	1754.95	0.3167	1811.08	0.3167	1744.73		0.3167	2192.76	0.3167	1768.56	0.3167
	0.3333	1331.67	0.3333	1843.78	0.3333	2717	0.3333	1597.83	0.3333	2042.5		0.3333	2038.67	0.3333	1481.67	0.3333	1813	0.3333	1588.67	0.3333	1348.33		0.3333	1046.33	0.3333	1503.67	0.3333	1852.67	0.3333	1363.22	0.3333	1918		0.3333	2116.5	0.3333	2071.33	0.3333	1764	0.3333	1910	0.3333	1768.44		0.3333	2253.17	0.3333	1740.67	0.3333
	0.35	1337.75	0.35	1958.05	0.35	2899.9	0.35	1674.16	0.35	2116.27		0.35	2351.8	0.35	1536.75	0.35	1992.6	0.35	1589.96	0.35	1345.29		0.35	1083.3	0.35	1643.4	0.35	2100.54	0.35	1377.28	0.35	1935		0.35	2187	0.35	2284	0.35	1761.05	0.35	2065.44	0.35	1800		0.35	2340.6	0.35	1712.67	0.35
	0.3667	1414.33	0.3667	2121.09	0.3667	3028.6	0.3667	1712.71	0.3667	2207.16		0.3667	2553.13	0.3667	1664.33	0.3667	2196.8	0.3667	1623.99	0.3667	1382.89		0.3667	1152.6	0.3667	1782.47	0.3667	2373.96	0.3667	1331.39	0.3667	1973.13		0.3667	2261.33	0.3667	2557.07	0.3667	1802.8	0.3667	2259.68	0.3667	1873.2		0.3667	2456.87	0.3667	1778.92	0.3667
	0.3833	1554.33	0.3833	2380.7	0.3833	3321.45	0.3833	1813.9	0.3833	2297.02		0.3833	2747.6	0.3833	1822.58	0.3833	2502.7	0.3833	1699.23	0.3833	1457.64		0.3833	1290.33	0.3833	1984.13	0.3833	2676.25	0.3833	1309.12	0.3833	2059.8		0.3833	2374.32	0.3833	2716.93	0.3833	1842.6	0.3833	2490.8	0.3833	1899.94		0.3833	2541.08	0.3833	1838.59	0.3833
	0.4	1824	0.4	2645.8	0.4	3543.4	0.4	2004.38	0.4	2379.68		0.4	2918.8	0.4	2050	0.4	2919.8	0.4	1775.44	0.4	1561.04		0.4	1609	0.4	2207.8	0.4	2962.28	0.4	1331.56	0.4	2144.4		0.4	2608.1	0.4	2950.6	0.4	1836.2	0.4	2860.8	0.4	1987.74		0.4	2797.7	0.4	1947.4	0.4
	0.4167	2383.42	0.4167	2951.06	0.4167	3837.75	0.4167	2291.92	0.4167	2454.75		0.4167	3098	0.4167	2437.58	0.4167	3438	0.4167	1847.33	0.4167	1707.33		0.4167	1954.83	0.4167	2348	0.4167	3221	0.4167	1404.28	0.4167	2291.67		0.4167	3034.17	0.4167	3257.17	0.4167	1906.25	0.4167	3303	0.4167	2094.39		0.4167	3248.33	0.4167	2115.58	0.4167
	0.4333	3006.33	0.4333	3229.93	0.4333	4062.5	0.4333	2737.76	0.4333	2561.96		0.4333	3293.93	0.4333	2937.83	0.4333	3939.6	0.4333	1989.39	0.4333	1842.88		0.4333	2289.73	0.4333	2468.2	0.4333	3435.79	0.4333	1598.23	0.4333	2471.73		0.4333	3597.07	0.4333	3712.6	0.4333	1967.2	0.4333	3684.68	0.4333	2242.44		0.4333	3972.8	0.4333	2300.88	0.4333
	0.45	3677	0.45	3450.52	0.45	4095	0.45	3324.59	0.45	2637.38		0.45	3476.6	0.45	3489.25	0.45	4095	0.45	2246.02	0.45	1924.08		0.45	2412.9	0.45	2510	0.45	3526.57	0.45	1936.86	0.45	2695.6		0.45	4080.3	0.45	4050	0.45	2160.85	0.45	4017.64	0.45	2348.78		0.45	4095	0.45	2532.64	0.45
	0.4667	3958.83	0.4667	3591.89	0.4667	4094.2	0.4667	3917.47	0.4667	2765.34		0.4667	3594.8	0.4667	3991	0.4667	4095	0.4667	2616.69	0.4667	1930.07		0.4667	2449.2	0.4667	2501.2	0.4667	3561.81	0.4667	2359.68	0.4667	2980.07		0.4667	4095	0.4667	4095	0.4667	2534	0.4667	4095	0.4667	2440.21		0.4667	4095	0.4667	2836.65	0.4667
	0.4833	3882.67	0.4833	3729.86	0.4833	4095	0.4833	4095	0.4833	2873.67		0.4833	3594.07	0.4833	4094.17	0.4833	4095	0.4833	3012.04	0.4833	1911.51		0.4833	2227.37	0.4833	2569.4	0.4833	3535.87	0.4833	2755.14	0.4833	3288.9		0.4833	4095	0.4833	4095	0.4833	2907.45	0.4833	4095	0.4833	2439.87		0.4833	4095	0.4833	3084.94	0.4833
	0.5	3446	0.5	3747	0.5	4089	0.5	4095	0.5	2997		0.5	3644	0.5	4082.5	0.5	4095	0.5	3358.5	0.5	1899		0.5	1992	0.5	2510	0.5	3343	0.5	3071	0.5	3559		0.5	4095	0.5	4095	0.5	3189	0.5	4095	0.5	2408		0.5	4095	0.5	3257	0.5
	0.5167	2711.58	0.5167	3716.13	0.5167	4064.75	0.5167	4095	0.5167	2960.72		0.5167	3690.8	0.5167	3853.92	0.5167	4095	0.5167	3498.21	0.5167	1921.23		0.5167	1698.67	0.5167	2472.93	0.5167	3164.27	0.5167	3115.93	0.5167	3634		0.5167	4095	0.5167	4095	0.5167	3189	0.5167	4095	0.5167	2351.41		0.5167	4095	0.5167	3308.97	0.5167
	0.5333	2118.83	0.5333	3657.93	0.5333	3961.4	0.5333	3873.43	0.5333	2925.16		0.5333	3668.07	0.5333	3438.33	0.5333	4095	0.5333	3393.85	0.5333	2004.33		0.5333	1456	0.5333	2357.67	0.5333	2891.55	0.5333	2962.28	0.5333	3574.87		0.5333	3946.7	0.5333	4095	0.5333	2990.7	0.5333	3890.52	0.5333	2238.21		0.5333	3912.53	0.5333	3187.72	0.5333
	0.55	1739.75	0.55	3518.27	0.55	3731.6	0.55	3383.39	0.55	2816.66		0.55	3576.2	0.55	3099.5	0.55	3439.1	0.55	3121.47	0.55	2097.39		0.55	1263.1	0.55	2231.2	0.55	2605.77	0.55	2623.18	0.55	3347.2		0.55	3406.15	0.55	4095	0.55	2744.3	0.55	3493.4	0.55	2109.76		0.55	3283.02	0.55	2934.18	0.55
	0.5667	1559.33	0.5667	3429.69	0.5667	3505.7	0.5667	2876.09	0.5667	2610.48		0.5667	3291.27	0.5667	2787.5	0.5667	2790	0.5667	2783.11	0.5667	2219.59		0.5667	1107.87	0.5667	2076.67	0.5667	2307.15	0.5667	2169.08	0.5667	3001		0.5667	2927.93	0.5667	3896.2	0.5667	2414.6	0.5667	3002.24	0.5667	2005.22		0.5667	2743.2	0.5667	2632.41	0.5667
	0.5833	1495.5	0.5833	3274.94	0.5833	3337.5	0.5833	2556.25	0.5833	2388.62		0.5833	2953	0.5833	2518.58	0.5833	2229.5	0.5833	2458.67	0.5833	2253.17		0.5833	1018.17	0.5833	1970.33	0.5833	2003.67	0.5833	1779.72	0.5833	2679.67		0.5833	2664.17	0.5833	3325.67	0.5833	2114.75	0.5833	2590	0.5833	1938.14		0.5833	2405	0.5833	2347.33	0.5833
	0.6	1422.5	0.6	3076.8	0.6	3232	0.6	2458.58	0.6	2201.6		0.6	2588	0.6	2277	0.6	1913.6	0.6	2103.24	0.6	2203.04		0.6	988.4	0.6	1901	0.6	1746	0.6	1484.52	0.6	2390.8		0.6	2319.2	0.6	2812	0.6	1946.4	0.6	2289.76	0.6	1893.34		0.6	2188.8	0.6	2152.36	0.6
	0.6167	1398.75	0.6167	2873.22	0.6167	3059.5	0.6167	2327.67	0.6167	2092.86		0.6167	2270.53	0.6167	2103.75	0.6167	1689.5	0.6167	1830.24	0.6167	2034.69		0.6167	978.9	0.6167	1835.33	0.6167	1549.16	0.6167	1286	0.6167	2223.63		0.6167	2200.68	0.6167	2435.27	0.6167	1840.95	0.6167	2050.44	0.6167	1815.43		0.6167	2094.5	0.6167	2016.7	0.6167
	0.6333	1340.33	0.6333	2646.47	0.6333	2934.2	0.6333	2327.32	0.6333	2013.48		0.6333	1938	0.6333	1991	0.6333	1612.6	0.6333	1654.48	0.6333	1817.97		0.6333	977.267	0.6333	1735.8	0.6333	1401.59	0.6333	1179.27	0.6333	2128.4		0.6333	2193.33	0.6333	2230.4	0.6333	1781.8	0.6333	1879	0.6333	1744.93		0.6333	2025.07	0.6333	1932.4	0.6333
	0.65	1320.75	0.65	2395.98	0.65	2899.6	0.65	2275.36	0.65	1957.44		0.65	1707	0.65	1916.25	0.65	1598.2	0.65	1559.88	0.65	1646.75		0.65	964.6	0.65	1617	0.65	1297.37	0.65	1126.52	0.65	2088.6		0.65	2133.85	0.65	2125.7	0.65	1747.65	0.65	1795.04	0.65	1760.64		0.65	1925.42	0.65	1878.33	0.65
	0.6667	1345.83	0.6667	2180.06	0.6667	2757	0.6667	2210.17	0.6667	1887		0.6667	1552.67	0.6667	1820.67	0.6667	1580	0.6667	1465.67	0.6667	1495		0.6667	969.333	0.6667	1534.33	0.6667	1213.67	0.6667	1094.78	0.6667	2074		0.6667	2091.17	0.6667	2075	0.6667	1688.5	0.6667	1721	0.6667	1697.67		0.6667	1868.33	0.6667	1852	0.6667
	0.6833	1339	0.6833	1949.23	0.6833	2690.45	0.6833	2120.13	0.6833	1865.37		0.6833	1443.8	0.6833	1766.58	0.6833	1530.9	0.6833	1392.87	0.6833	1415.2		0.6833	981.833	0.6833	1493.27	0.6833	1175.62	0.6833	1067.81	0.6833	2058.53		0.6833	2099.8	0.6833	2038.57	0.6833	1617.55	0.6833	1721.36	0.6833	1644.42		0.6833	1829.3	0.6833	1863.81	0.6833
	0.7	1344	0.7	1809	0.7	2618.2	0.7	2089.32	0.7	1819.08		0.7	1384.2	0.7	1706.5	0.7	1573.4	0.7	1364.08	0.7	1332.96		0.7	980.2	0.7	1492	0.7	1124.36	0.7	1095.4	0.7	2037.2		0.7	2086	0.7	2018.8	0.7	1575.8	0.7	1701.72	0.7	1620.8		0.7	1842	0.7	1821.52	0.7
	0.7167	1328.5	0.7167	1731.01	0.7167	2562.55	0.7167	1994.72	0.7167	1762.55		0.7167	1331	0.7167	1696.17	0.7167	1526.3	0.7167	1295.17	0.7167	1288.34		0.7167	981.467	0.7167	1419.4	0.7167	1071.82	0.7167	1119.84	0.7167	2005.83		0.7167	2058	0.7167	1974.13	0.7167	1526.9	0.7167	1687.84	0.7167	1610.48		0.7167	1808.03	0.7167	1840.93	0.7167
	0.7333	1319.33	0.7333	1681.17	0.7333	2519.8	0.7333	2003.49	0.7333	1735.5		0.7333	1334.67	0.7333	1697	0.7333	1489.4	0.7333	1276.65	0.7333	1238.75		0.7333	985.133	0.7333	1357.93	0.7333	1019.25	0.7333	1096.64	0.7333	1978.8		0.7333	2085.8	0.7333	1924	0.7333	1508.5	0.7333	1647.16	0.7333	1580.72		0.7333	1769.5	0.7333	1867.59	0.7333
	0.75	1347	0.75	1634.75	0.75	2500.25	0.75	1969.75	0.75	1719.38		0.75	1369	0.75	1698	0.75	1451.5	0.75	1264	0.75	1196.75		0.75	1003.5	0.75	1281	0.75	988.5	0.75	1100	0.75	1866		0.75	2049.25	0.75	1967	0.75	1447	0.75	1646	0.75	1554		0.75	1740.25	0.75	1858	0.75
	0.7667	1342.33	0.7667	1609.07	0.7667	2467.1	0.7667	1924.16	0.7667	1674.32		0.7667	1408.53	0.7667	1706.83	0.7667	1416.4	0.7667	1219.27	0.7667	1166.27		0.7667	1001.07	0.7667	1185.27	0.7667	981.3	0.7667	1088.74	0.7667	1811.27		0.7667	2058.13	0.7667	1937.2	0.7667	1458.8	0.7667	1613.68	0.7667	1531.6		0.7667	1715	0.7667	1851.39	0.7667
	0.7833	1323.92	0.7833	1573.95	0.7833	2424.55	0.7833	1899.6	0.7833	1670.02		0.7833	1456.93	0.7833	1709.5	0.7833	1376.9	0.7833	1189.75	0.7833	1175.68		0.7833	1018.73	0.7833	1140.47	0.7833	919.58	0.7833	1069.49	0.7833	1727.23		0.7833	2039.03	0.7833	1938.6	0.7833	1386.1	0.7833	1596.16	0.7833	1521.87		0.7833	1728.92	0.7833	1859.16	0.7833
	0.8	1339	0.8	1557.2	0.8	2440	0.8	1895.3	0.8	1633.22		0.8	1486.4	0.8	1762	0.8	1357	0.8	1189.16	0.8	1164.52		0.8	1002.2	0.8	1079.2	0.8	896.92	0.8	1039	0.8	1643.8		0.8	2058.4	0.8	1945.2	0.8	1360	0.8	1563.96	0.8	1443.64		0.8	1718.2	0.8	1854.92	0.8
	0.8167	1361.5	0.8167	1575.59	0.8167	2406.4	0.8167	1889.37	0.8167	1635.77		0.8167	1463.07	0.8167	1705.25	0.8167	1325.7	0.8167	1183.38	0.8167	1179.02		0.8167	993	0.8167	1051.53	0.8167	887.667	0.8167	1006.87	0.8167	1535		0.8167	2057.6	0.8167	1910.57	0.8167	1328.8	0.8167	1543.56	0.8167	1422.11		0.8167	1702.78	0.8167	1866.18	0.8167
	0.8333	1355	0.8333	1554.22	0.8333	2346.5	0.8333	1860	0.8333	1592		0.8333	1420.33	0.8333	1702.17	0.8333	1279	0.8333	1193	0.8333	1206		0.8333	1002	0.8333	1047.67	0.8333	871.333	0.8333	994.333	0.8333	1446.67		0.8333	2031.33	0.8333	1880.33	0.8333	1310	0.8333	1508	0.8333	1414.67		0.8333	1697.67	0.8333	1814.33	0.8333
	0.85	1351.25	0.85	1531.83	0.85	2345.8	0.85	1892.03	0.85	1621.86		0.85	1376	0.85	1713	0.85	1298.8	0.85	1221.94	0.85	1191.14		0.85	990.9	0.85	1020.2	0.85	859.13	0.85	976.06	0.85	1387.4		0.85	2042.25	0.85	1889.3	0.85	1290.75	0.85	1512.96	0.85	1381.92		0.85	1763.75	0.85	1836.62	0.85
	0.8667	1380	0.8667	1517.26	0.8667	2318	0.8667	1894.41	0.8667	1594.44		0.8667	1333.6	0.8667	1729	0.8667	1277	0.8667	1237.41	0.8667	1209		0.8667	991	0.8667	1033.2	0.8667	850.453	0.8667	952.88	0.8667	1360.07		0.8667	2037.2	0.8667	1847.53	0.8667	1280.3	0.8667	1489.6	0.8667	1374.76		0.8667	1747.3	0.8667	1822.85	0.8667
	0.8833	1416.25	0.8833	1471.58	0.8833	2273.45	0.8833	1913.49	0.8833	1554.51		0.8833	1307.33	0.8833	1735.83	0.8833	1325.1	0.8833	1230.91	0.8833	1194.82		0.8833	992.333	0.8833	1029.53	0.8833	837.037	0.8833	952.178	0.8833	1316.37		0.8833	2053	0.8833	1861.97	0.8833	1320.8	0.8833	1467.4	0.8833	1389.21		0.8833	1742.8	0.8833	1794.93	0.8833
	0.9	1433	0.9	1449.6	0.9	2250.2	0.9	1922.72	0.9	1539.8		0.9	1306.2	0.9	1722	0.9	1300.4	0.9	1221.8	0.9	1210		0.9	971.8	0.9	1050.6	0.9	840.62	0.9	951.88	0.9	1245.8		0.9	2056.8	0.9	1872.8	0.9	1323	0.9	1457.48	0.9	1390.8		0.9	1738.6	0.9	1774.52	0.9
	0.9167	1436.75	0.9167	1430.64	0.9167	2231.75	0.9167	1889.75	0.9167	1503.88		0.9167	1276.67	0.9167	1745.08	0.9167	1284	0.9167	1235.92	0.9167	1216.5		0.9167	971	0.9167	1057.67	0.9167	842.75	0.9167	942.667	0.9167	1225.17		0.9167	2050.42	0.9167	1874.67	0.9167	1336.5	0.9167	1405	0.9167	1352.33		0.9167	1715.42	0.9167	1745.58	0.9167
	0.9333	1456.33	0.9333	1407.78	0.9333	2272.4	0.9333	1887.83	0.9333	1491.84		0.9333	1319.33	0.9333	1698.33	0.9333	1273.4	0.9333	1209.49	0.9333	1234.48		0.9333	973.467	0.9333	1066.13	0.9333	840.573	0.9333	931.92	0.9333	1221.4		0.9333	2036.37	0.9333	1874.2	0.9333	1324.7	0.9333	1451.92	0.9333	1356.44		0.9333	1725.37	0.9333	1704.52	0.9333
	0.95	1474.25	0.95	1396.85	0.95	2284.75	0.95	1838.96	0.95	1457.95		0.95	1317.6	0.95	1722.5	0.95	1303.2	0.95	1207.94	0.95	1223.28		0.95	977.9	0.95	1078.2	0.95	851.7	0.95	901.72	0.95	1226.8		0.95	2010.3	0.95	1881.1	0.95	1362.05	0.95	1465.28	0.95	1361.01		0.95	1694.75	0.95	1692.89	0.95
	0.9667	1455.67	0.9667	1385.13	0.9667	2324.3	0.9667	1839.11	0.9667	1450		0.9667	1336.4	0.9667	1730	0.9667	1259.4	0.9667	1183.63	0.9667	1263.32		0.9667	986.4	0.9667	1078.33	0.9667	834.867	0.9667	908.484	0.9667	1224.07		0.9667	2014.67	0.9667	1890.8	0.9667	1321.8	0.9667	1492.44	0.9667	1344.15		0.9667	1710.67	0.9667	1708.05	0.9667
	0.9833	1439.08	0.9833	1383.88	0.9833	2374.65	0.9833	1822.3	0.9833	1435.56		0.9833	1303.6	0.9833	1700.42	0.9833	1230.8	0.9833	1168.13	0.9833	1250.05		0.9833	975.6	0.9833	1046.8	0.9833	835.677	0.9833	917.48	0.9833	1205.93		0.9833	1992.95	0.9833	1894.9	0.9833	1299.8	0.9833	1537.32	0.9833	1308.59		0.9833	1672.38	0.9833	1728.48	0.9833
	1	1429	1	1392.5	1	2371	1	1837	1	1417		1	1318	1	1682	1	1185	1	1180	1	1272		1	966	1	1009	1	814	1	921	1	1206		1	1941	1	1915	1	1242.5	1	1507	1	1295.5		1	1693.5	1	1697	1
Max intensity		3958.83		3747		4095		4095		2997			3690.8		4094.17		4095		3498.21		2253.17			2449.2		2569.4		3561.81		3115.93		3634			4095		4095		3189		4095		2440.21			4095		3308.97
Average baseline		1387.2		1375.16		2144.95		1508.14		1598.74			1052.63		1535.53		1263.46		1329.03		1247.71			924.92		1057.85		1034.79		1028.97		1564.98			1954.25		1700.13		1571.73		1466.24		1430.12			2033.16		1725.67
DIFFERENCE		2571.63		2371.84		1950.05		2586.86		1398.26			2638.17		2558.64		2831.54		2169.18		1005.45			1524.28		1511.55		2527.03		2086.97		2069.02			2140.74		2394.87		1617.27		2628.76		1010.1			2061.84		1583.3
average difference		2015.16
standard deviation		531.519
95% confidence		208.35
		2571.63
		2371.84
		1950.05
		2586.86
		1398.26
		2638.17
		2558.64
		2831.54
		2169.18
		1005.45
		1524.28
		1511.55
		2527.03
		2086.97
		2069.02
		2140.74
		2394.87
		1617.27
		2628.76
		1010.1
		2061.84
		1583.3
		1898.5
		1979.93
		1263.21
[truncated: 5 more columns]

[truncated: 16 more sheets: Fig 8I glo-4, Fig 8I snpn-1, Fig 8I sand-1, Fig 8I glo-3, Fig 8I ccz-1, Fig 8I vps-18, Fig 8L, Fig 9E, Fig 9F, Fig 9G, Fig 10E, Fig 10H, Fig 10M, Fig S3, Fig S5, Fig S6]
